# Supplementary material for: Unraveling the Mechanisms of Ch-SeNP Cytotoxicity against Cancer Cells: Insights from Targeted and Untargeted Metabolomics
Source: Nanomaterials (Basel). 2023 Jul 29;13(15):2204. doi: 10.3390/nano13152204 (PMC10420838; doi:10.3390/nano13152204)
Supplement: Supplementary file 1 [file nanomaterials-13-02204-s001.zip]

Archive with 1 entries (1 files):
- nanomaterials-2527418-supplementary.tif
